# Supplementary material for: Development and evaluation of high‐density Axiom® CicerSNP Array for high‐resolution genetic mapping and breeding applications in chickpea
Source: Plant Biotechnol J. 2017 Oct 31;16(4):890–901. doi: 10.1111/pbi.12836 (PMC5866945; doi:10.1111/pbi.12836)
Supplement: Supplementary file 1 — Table S1 Linkage group wise SNP data summary in ICCRIL03 (ICC 4958 × ICC 1882) population. [file PBI-16-890-s003.xlsx]

## Sheet: Sheet1
Supplemenatry Table S1: Linkage group wise SNP data summary in ICCRIL03 (ICC 4958 × ICC 1882) population
Linkage Group (LG)	No of SNPs per LG	Poly High Resolution	Off target variants	Others	No minor hom	Mono High Resolution	Hom hom resolution	Call rates below threshold	AAvarianceY	BBvarianceX	BBvarianceY	AAvarianceX
CaLG01	8782	2456	126	1478	573	3488	412	193	12	19	23	2
CaLG02	4435	1148	88	704	213	2060	136	61	5	7	12	1
CaLG03	3586	547	92	467	192	2166	70	38	4	5	5	-
CaLG04	16773	4753	308	2461	853	7382	627	276	23	38	48	4
CaLG05	3579	313	89	624	284	2200	33	26	1	4	5	-
CaLG06	6302	1634	142	981	274	2984	113	85	14	16	19	3
CaLG07	5244	1810	105	833	238	1871	236	105	11	8	25	2
CaLG08	1889	438	40	273	86	969	52	22	1	5	2	1
Total	50590	13099	990	7821	2713	23120	1716	806	71	102	139	13
