# Supplementary material for: Development and evaluation of high‐density Axiom® CicerSNP Array for high‐resolution genetic mapping and breeding applications in chickpea
Source: Plant Biotechnol J. 2017 Oct 31;16(4):890–901. doi: 10.1111/pbi.12836 (PMC5866945; doi:10.1111/pbi.12836)
Supplement: Supplementary file 2 — Table S2 Linkage group wise SNP data summary in ICCRIL04 (ICC 283 × ICC 8261) population. [file PBI-16-890-s002.xlsx]

## Sheet: Sheet1
Supplemenatry Table S2: Linkage group wise SNP data summary in ICCRIL04 (ICC 283 × ICC 8261) population
Linkage Group (LG)	No of SNPs per LG	Poly High Resolution	Off target variants	Others	No minor hom	Mono High Resolution	Hom hom resolution	Call rates below threshold	AAvarianceY	BBvarianceX	BBvarianceY	AAvarianceX
CaLG01	8782	2851	66	1425	621	3283	330	168	8	19	6	5
CaLG02	4435	1484	48	661	434	1660	81	45	12	7	2	1
CaLG03	3586	1404	23	486	123	1368	117	34	7	14	9	1
CaLG04	16773	5823	83	2328	668	6871	618	259	33	42	42	6
CaLG05	3579	1039	30	631	242	1508	73	40	3	7	4	2
CaLG06	6302	2553	48	983	288	2128	172	74	11	24	16	5
CaLG07	5244	2336	34	787	408	1372	193	83	4	18	5	4
CaLG08	1889	569	15	247	166	808	48	26	1	4	4	1
Total	50590	18059	347	7548	2950	18998	1632	729	79	135	88	25
