# Supplementary material for: Development and evaluation of high‐density Axiom® CicerSNP Array for high‐resolution genetic mapping and breeding applications in chickpea
Source: Plant Biotechnol J. 2017 Oct 31;16(4):890–901. doi: 10.1111/pbi.12836 (PMC5866945; doi:10.1111/pbi.12836)
Supplement: Supplementary file 3 — Table S3 Details on QTLs identified for the 17 traits and two drought indices in ICC 4958 × ICC 1882 population. [file PBI-16-890-s004.xlsx]

## Sheet: Sheet1
Supplementary Table S3: Details on QTLs identified for the 17 traits and two drought indices in ICC 4958 × ICC 1882 population
Trait	Linkage Group	Position (cM)	Year	Location	Environment	Marker Interval	LOD	PVE (%)	Left marker genetic position	Right marker genetic position	Gene ID	Function	Role
Root traits
Root depth (RDp, cm)	5	74	2007	Patancheru	-	S7_3450560-S7_3388765	3.1283	7.0061	73.55	74.45
Root length density (RLD, cm cm-3)	5	35	2004	Patancheru	-	S4_6916875-S4_11264115	3.5175	7.8607	34.35	47.1	Ca_03548	Squamosa promoter-binding 1	DNA binding, Nucleus, Integral component of membrane
Root surface area (RSA, cm2)	5	35	2004	Patancheru	-	S4_6916875-S4_11264115	2.9195	6.5535	34.35	47.1	Ca_03548	Squamosa promoter-binding 1	DNA binding, Nucleus, Integral component of membrane
Root volume (RV, cm3)	7	78	2004	Patancheru	-	S4_20912588-S4_23945733	24.9805	66.4881	77	78.51
R-T ratio (RTR, %)	7	59	2004	Patancheru	-	S4_13796805-S4_13769675	4.5378	9.644	58.9	59.14
Morphological traits
Plant height (PHT, cm)	4	55	2009	Hiriyur	Rainfed	S4_12926479-S4_13104366	5.3567	12.1968	53.97	55.73
	4	167	2008	Nandyaldyal	-	S4_45388310-S4_45184930	3.1957	6.123	166.99	167.47	Ca_09180	BEL1-like homeodomain	Regulation of transcription, DNA-templated,negative regulation of cell proliferation,photomorphogenesis,floral organ abscission,vegetative to reproductive phase transition of meristem,regulation of gibberellin biosynthetic process,shoot organ boundary specification
	4	216	2008	Patancheru	-	S4_12857681-S4_12757003	3.1672	6.8162	215.96	216.2	Ca_04505	Valyl-tRNA aminoacylation,regulation of translational fidelity	Aminoacyl-tRNA editing activity,valine-tRNA ligase activity,ATP binding
	6	32	2009	Patancheru	Irrigated	S6_5241408-S6_6871350	3.3515	8.1748	24.22	33.59	Ca_16949	Amino acid transmembrane transport	Plasma membrane, Integral component of membrane transporter activity
	6	32	2009	Patancheru	Rainfed	S6_5241408-S6_6871350	5.6147	13.232	24.22	33.59	Ca_16949	Amino acid permease 4-like	Plasma membrane, Integral component of membrane transporter activity
	6	34	2008	Patancheru	-	S6_6871350-S6_7351597	3.5813	7.8817	33.59	35.61	Ca_16949	Amino acid transmembrane transport	Plasma membrane, Integral component of membrane transporter activity
	7	85	2009	Patancheru	Rainfed	S7_2219565-S7_1830713	3.5692	7.6691	81.98	85.07
	8	15	2008	Patancheru	-	S8_3147092-S8_3639513	5.9931	13.5137	12.52	16.24
	8	15	2009	Patancheru	Rainfed	S8_3147092-S8_3639513	3.0237	7.1072	12.52	16.24
	8	16	2009	Hiriyur	Irrigated	S8_3147092-S8_3639513	4.6241	9.9819	12.52	16.24
	8	19	2006	Patancheru	-	S8_4123449-S8_4144982	5.0565	10.6039	18.78	19.02	Ca_02157	MAP3K-like kinase, protein phosphorylation	Protein serine/threonine kinase activity,ATP binding
Primary branches (PBS)	1	20	2006	Patancheru	-	S1_2864141-S1_2772957	3.0843	6.7752	19.67	20.15	Ca_00348	Optic atrophy 3
	8	21	2006	Patancheru	-	S8_4144982-S8_5073590	3.2436	7.7423	19.02	25.33
	8	32	2005	Patancheru	-	S8_6261733-S8_6747799	3.0716	6.8321	31.57	33.06	Ca_23577	ACT-like tyrosine kinase family, protein phosphorylation	Protein serine/threonine kinase activity,ATP binding,amino acid binding
Secondry branches (SBS)	1	44	2006	Patancheru		S1_6361339-S1_6435742	3.132	6.8709	43.52	44.74	Ca_07907	nudix hydrolase superfamily
Phenological traits
Days to 50% flowering (DF)	4	55	2008	Sehore	-	S4_12926479-S4_13104366	6.9253	14.7913	53.97	55.73
	5	5	2009	Durgapura	Irrigated	S5_30705222-S5_31260243	3.0079	6.9916	2.17	5.83
	5	39	2008	Patancheru	-	S5_48092168-S5_47820958	2.8207	6.083	38.59	39.05	Ca_04272	Oxidation-reduction process,cellular oxidant detoxification	peroxidase activity,calcium ion binding,oxidoreductase activity, acting on NAD(P)H, oxygen as acceptor, Integral component of membrane
	5	49	2008	Nandyaldyal	-	S5_46764235-S5_45876818	2.978	6.424	44.09	49.07
	5	50	2007	Patancheru	-	S5_45642201-S5_45522382	2.9268	6.2832	49.53	50.01	Ca_04010	Retrograde vesicle-mediated transport, Golgi to ER	Intracellular
	5	50	2009	Durgapura	Rainfed	S5_45642201-S5_45522382	3.006	6.4415	49.53	50.01	Ca_04010	Retrograde vesicle-mediated transport, Golgi to ER	Intracellular
	5	50	2009	Hiriyur	Rainfed	S5_45642201-S5_45522382	2.6181	5.6355	49.53	50.01	Ca_04010	Retrograde vesicle-mediated transport, Golgi to ER	Intracellular
	5	50	2009	Patancheru	Rainfed	S5_45642201-S5_45522382	3.9572	8.3941	49.53	50.01	Ca_04010	Retrograde vesicle-mediated transport, Golgi to ER	Intracellular
	5	51	2009	Patancheru	Irrigated	S5_45501379-S5_43777812	4.1736	9.1324	50.5	58.67
	5	66	2006	Patancheru	-	S5_42261990-S5_42434787	2.625	5.6696	65.89	66.87	Ca_11389	Selenium-binding 2-like	Selenium binding
	5	66	2009	Hiriyur	Irrigated	S5_42261990-S5_42434787	3.0549	6.6212	65.89	66.87	Ca_11389	Selenium-binding 2-like	Selenium binding
	6	40	2009	Patancheru	Rainfed	S6_8381342-S6_8580225	3.7723	8.1322	39.75	41	Ca_09537	Sarcoplasmic endoplasmic reticulum calcium ATPase 1-like
	6	43	2009	Durgapura	Irrigated	S6_8987833-S6_9170039	3.57	7.6154	42.96	43.23
	6	44	2009	Durgapura	Rainfed	S6_9170039-S6_9330521	2.5185	5.5022	43.23	44.72
	7	53	2009	Sehore	Irrigated	S7_6507931-S7_6471440	2.6681	5.7998	52.29	53.27	Ca_06705	N-alpha-acetyltransferase auxiliary subunit
	8	15	2009	Durgapura	Irrigated	S8_3147092-S8_3639513	8.2516	18.2999	12.52	16.24
	8	17	2008	Nandyaldyal	-	S8_3639513-S8_3904895	10.4783	20.9232	16.24	17.27
	8	17	2008	Patancheru	-	S8_3639513-S8_3904895	10.417	21.0008	16.24	17.27
	8	17	2009	Nandyaldyal	Irrigated	S8_3639513-S8_3904895	4.0137	8.5674	16.24	17.27
	8	18	2009	Durgapura	Rainfed	S8_3902652-S8_3970986	9.3354	18.6767	17.27	18
	8	19	2006	Patancheru	-	S8_4123449-S8_4144982	13.4469	25.9299	18.78	19.02	Ca_02157	Protein phosphorylation	Protein serine/threonine kinase activity,ATP binding
	8	19	2007	Patancheru	-	S8_4123449-S8_4144982	14.6809	27.7902	18.78	19.02	Ca_02157	Protein phosphorylation	Protein serine/threonine kinase activity,ATP binding
	8	19	2009	Nandyaldyal	Rainfed	S8_4123449-S8_4144982	9.0075	18.1057	18.78	19.02	Ca_02157	Protein phosphorylation	Protein serine/threonine kinase activity,ATP binding
	8	19	2009	Patancheru	Irrigated	S8_4123449-S8_4144982	12.3363	23.9935	18.78	19.02	Ca_02157	Protein phosphorylation	Protein serine/threonine kinase activity,ATP binding
	8	19	2009	Patancheru	Rainfed	S8_4123449-S8_4144982	12.8521	24.9988	18.78	19.02	Ca_02157	Protein phosphorylation	Protein serine/threonine kinase activity,ATP binding
	8	20	2005	Patancheru	-	S8_4144982-S8_5073590	15.2339	32.5212	19.02	25.33
	8	20	2009	Hiriyur	Irrigated	S8_4144982-S8_5073590	17.8482	34.8195	19.02	25.33
	8	20	2009	Hiriyur	Rainfed	S8_4144982-S8_5073590	15.4418	30.6795	19.02	25.33
	8	51	2005	Patancheru	-	S8_10172711-S8_11791956	2.8125	4.8036	50.48	52.5	Ca_18412	BTB POZ domain-containing At2g30600 isoform X2
Days to maturity (DM)	1	31	2009	Hiriyur	Rainfed	S1_3938105-S1_4189333	3.3276	7.2357	30.76	32.74	Ca_00500	uncharacterized mitochondrial ymf11-like	mRNA processing
	5	40	2009	Nandyaldyal	Rainfed	S5_47820958-S5_47058301	2.6131	5.8871	39.05	42.98	Ca_04243	Ultraviolet-B receptor UVR8	Ligase activity
	5	50	2008	Patancheru	-	S5_45642201-S5_45522382	3.5205	7.5039	49.53	50.01	Ca_04010	Retrograde vesicle-mediated transport, Golgi to ER	Intracellular
	5	50	2009	Durgapura	Rainfed	S5_45642201-S5_45522382	3.1525	6.7457	49.53	50.01	Ca_04010	Retrograde vesicle-mediated transport, Golgi to ER	Intracellular
	5	50	2009	Patancheru	Rainfed	S5_45642201-S5_45522382	3.3439	7.1476	49.53	50.01	Ca_04010	Retrograde vesicle-mediated transport, Golgi to ER	Intracellular
	5	57	2006	Patancheru	-	S5_45501379-S5_43777812	2.6602	6.4386	50.5	58.67
	5	83	2005	Patancheru	-	S5_38645318-S5_29367250	3.0014	6.7221	81.73	84.28	Ca_07417	Tetratricopeptide repeat 37-like isoform X1
	6	0	2009	Patancheru	Irrigated	S6_347968-S6_410546	4.108	8.6927	0	0.48	Ca_13266	Cytochrome c oxidase assembly mitochondrial	Integral component of membrane
	6	2	2009	Nandyaldyal	Rainfed	S6_829879-S6_475711	3.6815	8.0714	1.71	2.19	Ca_13298	Calcium-dependent lipid-binding (domain) family	Phosphatidylserine decarboxylase activity
	6	40	2008	Patancheru	-	S6_8381342-S6_8580225	2.8248	6.2128	39.75	41	Ca_09537	Sarcoplasmic endoplasmic reticulum calcium ATPase 1-like
	6	42	2009	Patancheru	Rainfed	S6_8886481-S6_9024430	3.7001	8.2272	41.24	42.96
	8	17	2005	Patancheru	-	S8_3639513-S8_3904895	3.4069	7.3854	16.24	17.27
	8	17	2008	Nandyaldyal	-	S8_3639513-S8_3904895	11.1096	22.0346	16.24	17.27
	8	17	2009	Durgapura	Irrigated	S8_3639513-S8_3904895	5.9566	12.4381	16.24	17.27
	8	17	2009	Hiriyur	Irrigated	S8_3639513-S8_3904895	7.4221	15.7143	16.24	17.27
	8	17	2009	Nandyaldyal	Rainfed	S8_3639513-S8_3904895	13.3977	26.0996	16.24	17.27
	8	17	2009	Patancheru	Irrigated	S8_3639513-S8_3904895	6.3599	13.2276	16.24	17.27
	8	17	2009	Patancheru	Rainfed	S8_3639513-S8_3904895	10.9604	21.9566	16.24	17.27
	8	18	2009	Hiriyur	Rainfed	S8_3902652-S8_3970986	6.114	12.677	17.27	18
	8	19	2007	Patancheru	-	S8_4123449-S8_4144982	3.48	7.4576	18.78	19.02	Ca_02157	Protein phosphorylation	Protein serine/threonine kinase activity,ATP binding
	8	19	2008	Patancheru	-	S8_4123449-S8_4144982	10.4763	20.7499	18.78	19.02	Ca_02157	Protein phosphorylation	Protein serine/threonine kinase activity,ATP binding
	8	19	2009	Durgapura	Rainfed	S8_4123449-S8_4144982	8.9213	18.0093	18.78	19.02	Ca_02157	Protein phosphorylation	Protein serine/threonine kinase activity,ATP binding
	8	19	2009	Sehore	Rainfed	S8_4123449-S8_4144982	5.0208	10.5688	18.78	19.02	Ca_02157	Protein phosphorylation	Protein serine/threonine kinase activity,ATP binding
	8	24	2008	Sehore	-	S8_4144982-S8_5073590	2.6812	6.0319	19.02	25.33
	8	27	2006	Patancheru	-	S8_5294843-S8_6141919	5.036	11.1329	26.27	31.36	Ca_02021	Transmembrane 53-like	Integral component of membrane
	8	51	2009	Hiriyur	Irrigated	S8_10172711-S8_11791956	2.8823	5.8071	50.48	52.5	Ca_18412	BTB POZ domain-containing At2g30600 isoform X2
Yield related traits
100-seed weight (100-SDW, g)	1	6	2009	Hiriyur	Irrigated	S1_432233 - S1_702233	3.1532	6.8627	4.02	6.56	Ca_00048	Endomembrane 70 family	Integral component of membrane
	1	6	2009	Hiriyur	Rainfed	S1_432233 - S1_702233	3.0508	6.6757	4.02	6.56	Ca_00048	Endomembrane 70 family	Integral component of membrane
	1	6	2009	Patancheru	Irrigated	S1_432233 - S1_702233	2.8601	6.2961	4.02	6.56	Ca_00048	Endomembrane 70 family	Integral component of membrane
	1	7	2005	Patancheru	-	S1_702233 - S1_822344	3.0753	6.6678	6.56	7.78	Ca_00100	Auxin-induced 5NG4	Transmembrane transport, Integral component of membrane
	1	7	2009	Patancheru	Rainfed	S1_702233 - S1_822344	5.3748	11.4478	6.56	7.78	Ca_00100	Auxin-induced 5NG4	Transmembrane transport, Integral component of membrane
	4	55	2008	Patancheru	-	S4_12926479 - S4_13104366	15.5408	30.37	53.97	55.73
	4	55	2008	Sehore	-	S4_12926479 - S4_13104366	17.6565	33.604	53.97	55.73
	4	55	2009	Durgapura	Rainfed	S4_12926479 - S4_13104366	15.8023	30.5589	53.97	55.73
	4	55	2009	Hiriyur	Rainfed	S4_12926479 - S4_13104366	15.325	29.8121	53.97	55.73
	4	55	2009	Nandyaldyal	Irrigated	S4_12926479 - S4_13104366	12.978	25.956	53.97	55.73
	4	55	2009	Nandyaldyal	Rainfed	S4_12926479 - S4_13104366	13.3302	26.4955	53.97	55.73
	4	55	2009	Patancheru	Irrigated	S4_12926479 - S4_13104366	13.1579	26.2949	53.97	55.73
	4	55	2009	Patancheru	Rainfed	S4_12926479 - S4_13104366	12.3173	24.9613	53.97	55.73
	4	59	2005	Patancheru	-	S4_13796805 - S4_13769675	8.7579	17.7256	58.9	59.14
	4	59	2006	Patancheru	-	S4_13796805 - S4_13769675	8.498	17.2922	58.9	59.14
	4	59	2007	Patancheru	-	S4_13796805 - S4_13769675	11.989	24.4419	58.9	59.14
	4	59	2008	Nandyaldyal	-	S4_13796805 - S4_13769675	8.731	17.6923	58.9	59.14
	4	59	2009	Hiriyur	Irrigated	S4_13796805 - S4_13769675	12.4975	24.3988	58.9	59.14
Biomass (BM, g)	1	102	2009	Patancheru	Irrigated	S1_27083974-S1_19508454	2.9655	6.4529	101.27	102.52	Ca_20305	Uncharacterized protein LOC101492026 isoform X1
	3	47	2009	Patancheru	Irrigated	S3_32570467-S3_32812528	3.1719	6.8183	46.23	47.22	Ca_11983	TPR superfamily
Harvest index (HI, %)	1	27	2009	Durgapura	Irrigated	S1_3417032-S1_4738116	2.9806	6.5426	23.78	27.4	Ca_00557	F-box kelch-repeat At3g23880-like
	4	54	2009	Patancheru	Rainfed	S4_12926479-S4_13104366	2.9796	6.4146	53.97	55.73
	4	208	2005	Patancheru	-	S4_15494879-S4_14951617	2.8298	6.1271	205.73	208.55
	6	120	2009	Hiriyur	Rainfed	S6_14898525-S6_14077756	2.6158	5.7506	119.58	120.31
	7	64	2009	Durgapura	Irrigated	S7_4411515-S7_4342975	2.5378	5.5868	63.63	64.64	Ca_03024	DNA replication licensing factor	DNA replication initiation,embryo development ending in seed dormancy,regulation of root meristem growth,DNA duplex unwinding,regulation of cell proliferation
	8	17	2006	Patancheru	-	S8_3639513-S8_3904895	3.4219	7.3837	16.24	17.27
	8	18	2009	Patancheru	Irrigated	S8_3902652-S8_3970986	7.893	16.0455	17.27	18
	8	19	2008	Sehore	-	S8_4123449-S8_4144982	4.0754	8.6582	18.78	19.02	Ca_02157	Protein phosphorylation	Protein serine/threonine kinase activity,ATP binding
	8	38	2009	Nandyaldyal	Irrigated	S8_7465016-S8_7508869	2.9342	6.3463	37.5	38.22
Pods/plant (POD)	4	55	2009	Patancheru	Irrigated	S4_12926479-S4_13104366	11.8902	24.0671	53.97	55.73
	4	215	2009	Patancheru	Rainfed	S4_14151933-S4_13031878	5.9293	12.5633	211.19	215.23	Ca_04645	Cysteine-rich receptor kinase 25, protein phosphorylation	Protein kinase activity,ATP binding, Integral component of membrane
	4	113	2009	Patancheru	Irrigated	S4_45414215-S4_45581332	4.1015	7.3662	111.57	113.06
Seeds/pod (SPD)	6	65	2007	Patancheru	-	S6_17087777-S6_19119623	2.5442	5.8886	64.34	71.81	Ca_06517	Chloroplastic mitochondrial	oxidation-reduction process,cellular oxidant detoxification
Yield (YLD, g)	4	124	2007	Patancheru	-	S4_46703708-S4_47257048	4.55	9.6116	123.85	124.34	Ca_10855	B3 domain-containing REM16-like	transcription, DNA-templated,regulation of transcription, DNA-templated
	5	26	2009	Durgapura	Irrigated	S5_34876507-S5_35139423	3.3644	7.243	25.73	28.01	Ca_01723	CHD3-type chromatin-remodeling factor PICKLE	cell proliferation,response to auxin,cytokinin-activated signaling pathway,response to gibberellin,negative regulation of abscisic acid-activated signaling pathway,negative regulation of transcription, DNA-templated,root development,regulation of lateral root development
	6	65	2009	Sehore	Rainfed	S6_17087777-S6_19119623	4.1388	9.1275	64.34	71.81	Ca_06517	Chloroplastic mitochondrial	oxidation-reduction process,cellular oxidant detoxification
	7	68	2009	Patancheru	Irrigated	S7_4268596-S7_4123947	3.6093	7.8513	66.12	68.23	Ca_03033	F-box kelch-repeat SKIP11-like
Drought indices
Drought susceptibility indices (DSI)	4	172	2009	Patancheru	-	S4_44512288-S4_44238761	2.5156	5.5813	171.68	174.3	Ca_09097	Phototropic-responsive NPH3 family	signal transduction,animal organ development,auxin transport
	8	13	2009	Nandyal	-	S8_3147092-S8_3639513	2.5647	5.6158	12.52	16.24
Drought tolerance indices (DTI)	1	81	2009	Hiriyur	-	S1_24543871-S1_32283939	3.8067	8.127	80.95	81.42
	6	31	2009	Hiriyur	-	S6_5241408-S6_6871350	3.041	7.4575	24.22	33.59	Ca_16949	Amino acid permease 4-like	Amino acid transmembrane transport
	7	68	2009	Patancheru	-	S7_4268596-S7_4123947	3.5443	7.7493	66.12	68.23	Ca_03033	F-box kelch-repeat SKIP11-like
	8	18	2009	Nandyal	-	S8_3902652-S8_3970986	3.2929	7.0314	17.27	18
Transpiration related traits
Delta carbon ratio (δ13C)	4	8	2008	Patancheru	-	S4_1553749-S4_1708370	2.5089	5.4551	5.93	8.2	Ca_07797	Beige BEACH and WD40 domain
