# Supplementary material for: Development and evaluation of high‐density Axiom® CicerSNP Array for high‐resolution genetic mapping and breeding applications in chickpea
Source: Plant Biotechnol J. 2017 Oct 31;16(4):890–901. doi: 10.1111/pbi.12836 (PMC5866945; doi:10.1111/pbi.12836)
Supplement: Supplementary file 4 — Table S4 Details on QTLs identified for the 17 traits and one drought indices in the ICC 283 × ICC 8261 population. [file PBI-16-890-s001.xlsx]

## Sheet: Sheet1
Supplementary Table S4: Details on QTLs identified for the 17 traits and two drought indices in the ICC 283 × ICC 8261 population
Traits	Linkage Group	Position (cM)	Year	Location	Environment	Marker Interval	LOD	PVE (%)	Left marker genetic position	Right marker genetic position	Gene ID	Function	Role
Root traits
Root depth (RDp, cm)	8	8	2010	Patancheru	-	S8_1080147-S8_1223371	2.9397	6.4562	7.33511	8.35079	Ca_15076	12-oxophytodienoate reductase	FMN binding,oxidoreductase activity
Root dry weight (RDW, g)	3	111	2010	Patancheru	-	S3_35435962-S3_35898980	3.3907	7.4599	110.23	111.759	Ca_00826	B3 DNA-binding domain	Transcription, DNA-templated,regulation of transcription, DNA-templated
	8	12	2010	Patancheru	-	S8_1870778-S8_1933265	3.7873	8.0844	11.9704	12.4796	Ca_02408	dehydration-responsive element-binding 1E-like
Root length density (RLD, cm cm-3)	5	36	2006	Patancheru	-	S5_29265579-S5_29564619	2.6709	5.7846	35.7533	38.812
Root surface area (RSA, cm2)	3	111	2010	Patancheru	-	S3_35435962-S3_35898980	3.3412	7.3866	110.23	111.759	Ca_00826	B3 DNA-binding domain	Transcription, DNA-templated,regulation of transcription, DNA-templated
R-T ratio (RTR, %)	3	45	2010	Patancheru	-	S3_26197948-S3_25654832	2.5722	5.9922	43.6447	46.0482	Ca_08286	DNA repair	Nucleic acid binding, helicase activity, ATP binding
	4	76	2006	Patancheru	-	S4_48163285-S4_48963470	2.9463	6.5458	70.542	76.5805
	8	53	2010	Patancheru	-	S8_6258447-S8_6665269	2.8387	6.1544	50.0411	53.1057	Ca_23577	ACT-like tyrosine kinase family	Protein serine/threonine kinase activity, ATP binding, amino acid binding
Morphological Traits
Shoot dry weight (SDW, g)	1	20	2011	Hiriyur	Irrigated	S1_301554-S1_822344	3.4576	7.5734	19.4897	23.3966	Ca_00100	Transmembrane transport	Transmembrane transporter activity
	1	20	2011	Hiriyur	Rainfed	S1_301554-S1_822344	2.8707	6.3325	19.4897	23.3966	Ca_00100	Transmembrane transport	Transmembrane transporter activity
	1	22	2011	Nandyal	Irrigated	S1_301554-S1_822344	2.7651	6.466	19.4897	23.3966	Ca_00100	Transmembrane transport	Transmembrane transporter activity
	1	22	2011	Patancheru	Irrigated	S1_301554-S1_822344	4.1538	9.7782	19.4897	23.3966	Ca_00100	Transmembrane transport	Transmembrane transporter activity
	1	23	2011	Patancheru	Rainfed	S1_301554-S1_822344	4.6107	10.0931	19.4897	23.3966	Ca_00100	Transmembrane transport	Transmembrane transporter activity
	1	23	2010	Durgapura	Irrigated	S1_301554-S1_822344	4.8149	10.4709	19.4897	23.3966	Ca_00100	Transmembrane transport	Transmembrane transporter activity
	1	23	2010	Nandyal	Irrigated	S1_301554-S1_822344	3.4767	7.6718	19.4897	23.3966	Ca_00100	Transmembrane transport	Transmembrane transporter activity
	1	23	2010	Nandyal	Rainfed	S1_301554-S1_822344	3.2674	7.1995	19.4897	23.3966	Ca_00100	Transmembrane transport	Transmembrane transporter activity
	1	68	2011	Nandyal	Rainfed	S1_5037457-S1_5918893	3.0185	6.849	67.0746	70.6996	Ca_00680	Extracellular ligand-gated ion channel
	1	85	2011	Durgapura	Rainfed	S1_17251397-S1_17431662	3.6302	7.8731	84.2078	85.4761
	3	124	2011	Hiriyur	Rainfed	S3_36791139-S3_37396163	3.7206	8.0996	119.282	124.267	Ca_01002	DNA replication licensing factor	DNA binding,DNA helicase activity,ATP binding
	3	124	2011	Nandyal	Irrigated	S3_36791139-S3_37396163	2.6126	5.784	119.282	124.267	Ca_01002	DNA replication licensing factor	DNA binding,DNA helicase activity,ATP binding
	3	124	2011	Patancheru	Irrigated	S3_36791139-S3_37396163	3.8142	8.3242	119.282	124.267	Ca_01002	DNA replication licensing factor	DNA binding,DNA helicase activity,ATP binding
	3	124	2011	Patancheru	Rainfed	S3_36791139-S3_37396163	2.9506	6.4896	119.282	124.267	Ca_01002	DNA replication licensing factor	DNA binding,DNA helicase activity,ATP binding
	3	124	2010	Durgapura	Irrigated	S3_36791139-S3_37396163	3.6266	7.9044	119.282	124.267	Ca_01002	DNA replication licensing factor	DNA binding,DNA helicase activity,ATP binding
	3	125	2011	Durgapura	Rainfed	S3_37521151-S3_37812257	3.0889	6.6997	124.856	127.177	Ca_01087	50S ribosomal related	RNA binding,structural constituent of ribosome
	3	125	2011	Nandyal	Rainfed	S3_37521151-S3_37812257	3.6682	7.8462	124.856	127.177	Ca_01087	50S ribosomal related	RNA binding,structural constituent of ribosome
	4	0	2011	Hiriyur	Rainfed	S4_18434560-S4_24200398	2.7245	5.8538	0	4.84665	Ca_21625	mRNA polyadenylation,mRNA cleavage,tRNA splicing	ATP binding,polynucleotide 5'-hydroxyl-kinase activity
	4	0	2010	Durgapura	Irrigated	S4_18434560-S4_24200398	4.2049	8.8896	0	4.84665	Ca_21625	mRNA polyadenylation,mRNA cleavage,tRNA splicing	ATP binding,polynucleotide 5'-hydroxyl-kinase activity
	4	1	2011	Durgapura	Rainfed	S4_18434560-S4_24200398	5.1592	11.9575	0	4.84665	Ca_21625	mRNA polyadenylation,mRNA cleavage,tRNA splicing	ATP binding,polynucleotide 5'-hydroxyl-kinase activity
	4	1	2011	Hiriyur	Irrigated	S4_18434560-S4_24200398	4.8516	10.9213	0	4.84665	Ca_21625	mRNA polyadenylation,mRNA cleavage,tRNA splicing	ATP binding,polynucleotide 5'-hydroxyl-kinase activity
	4	1	2010	Nandyal	Irrigated	S4_18434560-S4_24200398	4.3888	10.075	0	4.84665	Ca_21625	mRNA polyadenylation,mRNA cleavage,tRNA splicing	ATP binding,polynucleotide 5'-hydroxyl-kinase activity
	4	1	2010	Nandyal	Rainfed	S4_18434560-S4_24200398	3.9762	9.1542	0	4.84665	Ca_21625	mRNA polyadenylation,mRNA cleavage,tRNA splicing	ATP binding,polynucleotide 5'-hydroxyl-kinase activity
	4	2	2011	Nandyal	Irrigated	S4_18434560-S4_24200398	4.9089	11.9347	0	4.84665	Ca_21625	mRNA polyadenylation,mRNA cleavage,tRNA splicing	ATP binding,polynucleotide 5'-hydroxyl-kinase activity
	4	2	2011	Nandyal	Rainfed	S4_18434560-S4_24200398	7.483	17.115	0	4.84665	Ca_21625	mRNA polyadenylation,mRNA cleavage,tRNA splicing	ATP binding,polynucleotide 5'-hydroxyl-kinase activity
	4	2	2011	Patancheru	Irrigated	S4_18434560-S4_24200398	4.0909	9.9914	0	4.84665	Ca_21625	mRNA polyadenylation,mRNA cleavage,tRNA splicing	ATP binding,polynucleotide 5'-hydroxyl-kinase activity
	4	2	2011	Patancheru	Rainfed	S4_18434560-S4_24200398	4.5567	10.9772	0	4.84665	Ca_21625	mRNA polyadenylation,mRNA cleavage,tRNA splicing	ATP binding,polynucleotide 5'-hydroxyl-kinase activity
	4	3	2011	Sehore	Irrigated	S4_18434560-S4_24200398	5.1393	12.2072	0	4.84665	Ca_21625	mRNA polyadenylation,mRNA cleavage,tRNA splicing	ATP binding,polynucleotide 5'-hydroxyl-kinase activity
	4	3	2011	Sehore	Rainfed	S4_18434560-S4_24200398	4.9397	11.7869	0	4.84665	Ca_21625	mRNA polyadenylation,mRNA cleavage,tRNA splicing	ATP binding,polynucleotide 5'-hydroxyl-kinase activity
	4	25	2010	Durgapura	Rainfed	S4_39773166-S4_40366837	2.9393	6.5269	23.6012	25.2834	Ca_14928	Vesicle-mediated transport	Integral component of membrane
	4	37	2010	Patancheru	-	S4_44948633-S4_44791091	2.5184	5.4853	36.8677	37.108	Ca_09145	anthranilate phosphoribosyltransferase	Ttransferase activity, transferring glycosyl groups
	4	49	2011	Durgapura	Irrigated	S4_45415960-S4_46130824	4.2971	9.2263	48.7345	51.6632	Ca_09202	Homeotic knotted-1 isoform X1	Regulation of transcription, DNA-templated
	6	99	2011	Patancheru	Irrigated	S6_17355841-S6_18823793	2.5872	5.5826	98.9601	102.089	Ca_06351	Guanylate-binding family	GTPase activity,GTP binding
	8	42	2011	Patancheru	Irrigated	S8_4586121-S8_4850486	4.1247	8.7573	40.2169	42.0993	Ca_02072	Proteolysis	Aminopeptidase activity,N-1-naphthylphthalamic acid binding,metal ion binding
	8	42	2010	Durgapura	Rainfed	S8_4586121-S8_4850486	3.2376	6.9844	40.2169	42.0993	Ca_02072	Proteolysis	Aminopeptidase activity,N-1-naphthylphthalamic acid binding,metal ion binding
	8	42	2010	Nandyal	Irrigated	S8_4586121-S8_4850486	3.2712	7.0076	40.2169	42.0993	Ca_02072	Proteolysis	Aminopeptidase activity,N-1-naphthylphthalamic acid binding,metal ion binding
	8	42	2010	Nandyal	Rainfed	S8_4586121-S8_4850486	3.532	7.5443	40.2169	42.0993	Ca_02072	Proteolysis	Aminopeptidase activity,N-1-naphthylphthalamic acid binding,metal ion binding
Plant height (PHT, cm)	3	43	2010	Patancheru	Rainfed	S3_26509804-S3_26424114	2.5826	5.5694	41.2423	43.0324
	3	48	2006	Patancheru	-	S3_26614358-S3_27202688	2.7981	6.0897	47.7949	50.546	Ca_08184	tRNA-specific adenosine deaminase 2-like
	3	110	2011	Sehore	Irrigated	S3_35242792-S3_35435962	2.7432	6.0192	109.459	110.23	Ca_00801	Heme-binding chloroplastic	Chloroplast thylakoid membrane,plastoglobule
	3	112	2011	Durgapura	Irrigated	S3_35744377-S3_36502546	3.0742	6.7349	111.759	113.584	Ca_00967	U3 small nucleolar RNA-associated	rRNA processing, small-subunit processome
	3	117	2011	Patancheru	Irrigated	S3_36461963-S3_36658890	2.6745	5.87	116.466	119.048
	3	120	2010	Nandyal	Irrigated	S3_36791139-S3_37396163	3.1384	7.1917	119.282	124.267	Ca_01002	DNA replication licensing factor	DNA binding,DNA helicase activity,ATP binding
	3	132	2011	Hiriyur	Rainfed	S3_38216779-S3_38425428	2.8784	6.3693	130.883	132.383	Ca_01195	Stress regulated	Chloroplast, integral component of membrane
	4	28	2011	Sehore	Irrigated	S4_40935617-S4_41347552	2.7657	5.9859	27.3435	28.1003	Ca_10973	Replication A 32 kDa subunit A	DNA replication,DNA repair,DNA recombination
	4	49	2011	Nandyal	Irrigated	S4_45415960-S4_46130824	3.6748	7.9771	48.7345	51.6632	Ca_09202	Regulation of transcription, DNA-templated	Sequence-specific DNA binding
	4	50	2011	Hiriyur	Rainfed	S4_45415960-S4_46130824	4.1125	9.2362	48.7345	51.6632	Ca_09202	Regulation of transcription, DNA-templated	Sequence-specific DNA binding
	4	52	2007	Patancheru	-	S4_46130824-S4_46209943	3.0439	9.623	51.6632	52.2919	Ca_18352	Carbohydrate esterase plant
	8	1	2011	Sehore	Irrigated	S8_50298-S8_278551	5.4892	11.7751	0.492115	1.61125	Ca_11935	Chaperone dnaJ 10
	8	6	2011	Sehore	Rainfed	S8_814106-S8_1045322	5.2533	11.0495	5.9166	7.09015	Ca_15083	Ribonuclease P subunit p29-like	Ribonuclease MRP activity,ribonuclease P activity,ribonuclease P RNA binding
	8	12	2010	Nandyal	Irrigated	S8_1870778-S8_1933265	7.3577	15.043	11.9704	12.4796	Ca_02408	Dehydration-responsive element-binding 1E-like
	8	12	2010	Nandyal	Rainfed	S8_1870778-S8_1933265	5.6313	11.7303	11.9704	12.4796	Ca_02408	Dehydration-responsive element-binding 1E-like
	8	18	2011	Nandyal	Rainfed	S8_2233990-S8_3267265	6.3676	14.1171	13.7499	19.6623
	8	29	2006	Patancheru	-	S8_4311355-S8_4144982	6.3393	13.5557	25.9277	29.7467
	8	30	2011	Hiriyur	Rainfed	S8_4123449-S8_3970986	6.0131	12.4708	29.9963	30.7836	Ca_02157	Protein phosphorylation	Protein serine/threonine kinase activity,ATP binding
	8	30	2005	Patancheru	-	S8_4123449-S8_3970986	8.4891	17.1363	29.9963	30.7836	Ca_02157	Protein phosphorylation	Protein serine/threonine kinase activity,ATP binding
	8	35	2011	Nandyal	Irrigated	S8_3639513-S8_4475563	8.369	17.1716	34.6461	39.4875
	8	35	2011	Patancheru	Irrigated	S8_3639513-S8_4475563	4.8753	8.319	34.6461	39.4875
	8	35	2011	Patancheru	Rainfed	S8_3639513-S8_4475563	8.5276	17.4535	34.6461	39.4875
	8	35	2007	Patancheru	-	S8_3639513-S8_4475563	4.7246	14.668	34.6461	39.4875
	8	36	2011	Hiriyur	Irrigated	S8_3639513-S8_4475563	3.4035	7.5893	34.6461	39.4875
	8	37	2010	Patancheru	Rainfed	S8_3639513-S8_4475563	7.8526	17.6466	34.6461	39.4875
	8	42	2011	Patancheru	Irrigated	S8_4586121-S8_4850486	5.0013	8.4516	40.2169	42.0993	Ca_02072	Proteolysis	Aminopeptidase activity,N-1-naphthylphthalamic acid binding,metal ion binding
	8	42	2010	Patancheru	Irrigated	S8_4586121-S8_4850486	8.6617	17.5555	40.2169	42.0993	Ca_02072	Proteolysis	Aminopeptidase activity,N-1-naphthylphthalamic acid binding,metal ion binding
Plant width PWD (cm)	2	18	2006	Patancheru	-	S2_3300953-S2_3866863	2.8857	6.2907	15.2236	18.1899	Ca_10523	thyroid adenoma-associated homolog
	3	29	2006	Patancheru	-	S3_22990369-S3_23636376	2.8475	6.7689	27.7544	30.4914	Ca_06210	Polysaccharide catabolic process, regulation of transcription, DNA-templated, regulation of shoot system development	Transcription factor activity, sequence-specific DNA binding, beta-amylase activity
	4	63	2007	Patancheru	-	S4_47782297-S4_47801679	3.067	9.683	62.9453	66.0369	Ca_10816	Erythronate-4-phosphate dehydrogenase family	Integral component of membrane
	8	0	2005	Patancheru	-	S8_80836-S8_50298	2.5577	5.5055	0	0.492115	Ca_11935	Chaperone dnaJ 10
Plant stand (PS)	1	130	2010	Durgapura	Rainfed	S1_14598756-S1_14476967	2.5175	5.5934	129.27	130.839	Ca_07074	F-box plant	Integral component of membrane
	2	29	2010	Nandyal	Rainfed	S2_5520756-S2_6085079	4.1884	9.6424	27.6853	29.7342
	2	33	2010	Durgapura	Rainfed	S2_9843673-S2_8580561	5.9332	12.4966	32.3835	33.1456
	2	39	2010	Durgapura	Irrigated	S2_11644772-S2_21147862	8.2492	16.902	38.7781	40.8336
	2	52	2010	Patancheru	Rainfed	S2_19423068-S2_16024461	4.2536	8.9939	51.8138	52.0562	Ca_24650	MADS-box CMB1-like isoform X2
	2	71	2010	Nandyal	Irrigated	S2_27383302-S2_28967893	4.2003	9.1734	66.5996	71.2911
	5	54	2010	Patancheru	Rainfed	S5_40439514-S5_41046726	3.6987	8.002	53.2881	54.3935	Ca_07563	Branched-chain amino acid metabolic process	L-leucine transaminase activity, L-valine transaminase activity, L-isoleucine transaminase activity
	6	81	2010	Patancheru	Rainfed	S6_13043090-S6_13264237	3.7003	8.151	80.7781	82.0481
	8	94	2010	Durgapura	Irrigated	S8_14795317-S8_14973389	3.4055	7.5276	93.3955	96.1049	Ca_12976	DNA mismatch repair msh6	meiotic mismatch repair,reciprocal meiotic recombination,response to UV,maintenance of DNA repeat elements,negative regulation of DNA recombination
Phenological traits
Days to 50% flowering (DF)	1	35	2011	Patancheru	Rainfed	S1_2286632-S1_2067834	2.57	5.7486	34.7554	37.3053	Ca_00262	Secretory carrier-associated membrane	Protein transport
	2	32	2011	Durgapura	Rainfed	S2_6379057-S2_9843673	3.3842	7.3617	30.5687	32.3835
	2	32	2011	Nandyal	Irrigated	S2_6379057-S2_9843673	2.5455	5.5919	30.5687	32.3835
	2	32	2011	Nandyal	Rainfed	S2_6379057-S2_9843673	3.0117	6.5578	30.5687	32.3835
	2	32	2011	Sehore	Irrigated	S2_6379057-S2_9843673	4.0688	8.7528	30.5687	32.3835
	2	32	2011	Sehore	Rainfed	S2_6379057-S2_9843673	2.5628	5.6362	30.5687	32.3835
	2	32	2010	Nandyal	Irrigated	S2_6379057-S2_9843673	2.5826	5.7063	30.5687	32.3835
	2	32	2010	Nandyal	Rainfed	S2_6379057-S2_9843673	2.5378	5.6605	30.5687	32.3835
	2	33	2011	Hiriyur	Irrigated	S2_9843673-S2_8580561	2.8527	6.1619	32.3835	33.1456
	2	46	2011	Hiriyur	Rainfed	S2_27559922-S2_26419843	3.5814	7.6981	45.3466	46.33
	3	38	2010	Patancheru	Irrigated	S3_25058821-S3_25226727	7.26	14.5602	37.8172	38.3113	Ca_06005	ATP-dependent DNA ligase	DNA binding,DNA ligase (ATP) activity,ATP binding
	3	40	2011	Patancheru	Irrigated	S3_25226727-S3_26509804	17.4956	39.3243	38.3113	41.2423	Ca_06005	ATP-dependent DNA ligase
	3	43	2011	Durgapura	Rainfed	S3_26509804-S3_26424114	5.6004	11.6871	41.2423	43.0324
	3	43	2011	Sehore	Rainfed	S3_26509804-S3_26424114	12.404	24.1108	41.2423	43.0324
	3	43	2010	Patancheru	Rainfed	S3_26509804-S3_26424114	5.5485	11.6254	41.2423	43.0324
	3	44	2011	Durgapura	Irrigated	S3_26197948-S3_25654832	8.4818	17.7382	43.6447	46.0482	Ca_08286	DNA repair	Nucleic acid binding,helicase activity,ATP binding
	3	44	2011	Hiriyur	Rainfed	S3_26197948-S3_25654832	3.1114	7.1019	43.6447	46.0482	Ca_08286	DNA repair	Nucleic acid binding,helicase activity,ATP binding
	3	44	2011	Nandyal	Irrigated	S3_26197948-S3_25654832	9.4122	19.8776	43.6447	46.0482	Ca_08286	DNA repair	Nucleic acid binding,helicase activity,ATP binding
	3	44	2011	Nandyal	Rainfed	S3_26197948-S3_25654832	8.0976	17.3343	43.6447	46.0482	Ca_08286	DNA repair	Nucleic acid binding,helicase activity,ATP binding
	3	44	2011	Patancheru	Rainfed	S3_26197948-S3_25654832	9.893	20.9302	43.6447	46.0482	Ca_08286	DNA repair	Nucleic acid binding,helicase activity,ATP binding
	3	44	2011	Sehore	Irrigated	S3_26197948-S3_25654832	14.8158	28.5669	43.6447	46.0482	Ca_08286	DNA repair	Nucleic acid binding,helicase activity,ATP binding
	3	44	2010	Nandyal	Irrigated	S3_26197948-S3_25654832	5.5713	12.1646	43.6447	46.0482	Ca_08286	DNA repair	Nucleic acid binding,helicase activity,ATP binding
	3	44	2010	Nandyal	Rainfed	S3_26197948-S3_25654832	5.2913	11.6448	43.6447	46.0482	Ca_08286	DNA repair	Nucleic acid binding,helicase activity,ATP binding
	3	45	2007	Patancheru	-	S3_26197948-S3_25654832	4.6248	14.8579	43.6447	46.0482	Ca_08286	DNA repair	Nucleic acid binding,helicase activity,ATP binding
	3	47	2005	Patancheru	-	S3_25654832-S3_26614358	7.5862	15.9154	46.0482	47.7949
	3	47	2006	Patancheru	-	S3_25654832-S3_26614358	8.6525	18.7032	46.0482	47.7949
	5	86	2011	Patancheru	Irrigated	S5_44627206-S5_46143627	10.5032	23.3368	83.4297	87.3082
	6	105	2011	Sehore	Irrigated	S6_18823793-S6_27211701	2.543	7.0295	102.089	123.848
	8	24	2011	Patancheru	Rainfed	S8_3608751-S8_4311355	5.7248	12.6036	21.7751	25.9277	Ca_02216	Formin-like 2 domain	Integral component of membrane
	8	24	2010	Nandyal	Irrigated	S8_3608751-S8_4311355	3.8536	8.6525	21.7751	25.9277	Ca_02216	Formin-like 2 domain	Integral component of membrane
	8	24	2010	Nandyal	Rainfed	S8_3608751-S8_4311355	3.6547	8.2276	21.7751	25.9277	Ca_02216	Formin-like 2 domain	Integral component of membrane
	8	33	2005	Patancheru	-	S8_3740899-S8_3639513	7.4156	15.3349	32.8487	34.6461	Ca_02203	Probable prolyl 4-hydroxylase 9
	8	33	2006	Patancheru	-	S8_3740899-S8_3639513	2.9894	6.5024	32.8487	34.6461	Ca_02203	Probable prolyl 4-hydroxylase 9
	8	35	2011	Sehore	Rainfed	S8_3639513-S8_4475563	2.8799	6.3344	34.6461	39.4875
	8	37	2011	Durgapura	Rainfed	S8_3639513-S8_4475563	3.0407	7.1802	34.6461	39.4875
	8	42	2011	Durgapura	Irrigated	S8_4586121-S8_4850486	5.0645	10.6765	40.2169	42.0993	Ca_02072	Proteolysis	Aminopeptidase activity,N-1-naphthylphthalamic acid binding,metal ion binding
	8	42	2011	Hiriyur	Irrigated	S8_4586121-S8_4850486	5.5639	11.6753	40.2169	42.0993	Ca_02072	Proteolysis	Aminopeptidase activity,N-1-naphthylphthalamic acid binding,metal ion binding
	8	42	2011	Hiriyur	Rainfed	S8_4586121-S8_4850486	5.3662	11.2865	40.2169	42.0993	Ca_02072	Proteolysis	Aminopeptidase activity,N-1-naphthylphthalamic acid binding,metal ion binding
	8	42	2011	Nandyal	Irrigated	S8_4586121-S8_4850486	6.7041	13.8687	40.2169	42.0993	Ca_02072	Proteolysis	Aminopeptidase activity,N-1-naphthylphthalamic acid binding,metal ion binding
	8	42	2011	Nandyal	Rainfed	S8_4586121-S8_4850486	7.118	14.6661	40.2169	42.0993	Ca_02072	Proteolysis	Aminopeptidase activity,N-1-naphthylphthalamic acid binding,metal ion binding
	8	42	2011	Patancheru	Irrigated	S8_4586121-S8_4850486	8.8809	17.9575	40.2169	42.0993	Ca_02072	Proteolysis	Aminopeptidase activity,N-1-naphthylphthalamic acid binding,metal ion binding
	8	42	2010	Patancheru	Irrigated	S8_4586121-S8_4850486	5.6093	11.7454	40.2169	42.0993	Ca_02072	Proteolysis	Aminopeptidase activity,N-1-naphthylphthalamic acid binding,metal ion binding
Days to maturity (DM)	2	25	2011	Durgapura	Irrigated	S2_4056186-S2_5520756	2.5435	6.4494	19.5407	27.6853
	2	32	2011	Durgapura	Rainfed	S2_6379057-S2_9843673	3.3544	7.309	30.5687	32.3835
	2	32	2011	Patancheru	Rainfed	S2_6379057-S2_9843673	2.7639	6.0751	30.5687	32.3835
	2	32	2010	Nandyal	Irrigated	S2_6379057-S2_9843673	3.8686	8.3841	30.5687	32.3835
	2	32	2010	Nandyal	Rainfed	S2_6379057-S2_9843673	3.9563	8.538	30.5687	32.3835
	2	32	2010	Patancheru	Irrigated	S2_6379057-S2_9843673	3.9489	8.5394	30.5687	32.3835
	2	46	2011	Hiriyur	Irrigated	S2_27559922-S2_26419843	3.1901	6.9171	45.3466	46.33
	2	46	2011	Hiriyur	Rainfed	S2_27559922-S2_26419843	3.5387	7.6303	45.3466	46.33
	2	48	2011	Nandyal	Irrigated	S2_25731244-S2_25371663	3.0921	6.6268	47.8142	48.0768
	2	48	2011	Nandyal	Rainfed	S2_25731244-S2_25371663	3.3662	7.1905	47.8142	48.0768
	2	48	2011	Patancheru	Irrigated	S2_25731244-S2_25371663	16.1068	37.4981	47.8142	48.0768
	3	43	2011	Durgapura	Irrigated	S3_26509804-S3_26424114	8.128	16.5393	41.2423	43.0324
	3	44	2011	Patancheru	Rainfed	S3_26197948-S3_25654832	6.5829	14.409	43.6447	46.0482	Ca_08286	DNA repair	Nucleic acid binding,helicase activity,ATP binding
	3	44	2010	Patancheru	Irrigated	S3_26197948-S3_25654832	3.1019	6.9442	43.6447	46.0482	Ca_08286	DNA repair	Nucleic acid binding,helicase activity,ATP binding
	6	63	2005	Patancheru	-	S6_9571042-S6_9024430	2.9818	6.4979	59.8631	63.3099
	6	140	2011	Durgapura	Irrigated	S6_58002730-S6_58027554	3.2435	6.9664	139.963	140.206	Ca_13635	Negative regulation of transcription, DNA-templated, oxidation-reduction process	FMN binding, oxidoreductase activity
	8	20	2011	Nandyal	Irrigated	S8_3311681-S8_3608751	9.5691	19.5522	19.8754	21.7751	Ca_02216	Formin-like 2 domain	Integral component of membrane
	8	22	2006	Patancheru	-	S8_3608751-S8_4311355	3.8757	8.3728	21.7751	25.9277	Ca_02216	Formin-like 2 domain	Integral component of membrane
	8	23	2011	Patancheru	Rainfed	S8_3608751-S8_4311355	5.8927	12.8446	21.7751	25.9277	Ca_02216	Formin-like 2 domain	Integral component of membrane
	8	25	2010	Nandyal	Irrigated	S8_3608751-S8_4311355	3.7086	8.2376	21.7751	25.9277	Ca_02216	Formin-like 2 domain	Integral component of membrane
	8	25	2010	Nandyal	Rainfed	S8_3608751-S8_4311355	3.5059	7.7773	21.7751	25.9277	Ca_02216	Formin-like 2 domain	Integral component of membrane
	8	25	2010	Patancheru	Irrigated	S8_3608751-S8_4311355	4.1774	9.3663	21.7751	25.9277	Ca_02216	Formin-like 2 domain	Integral component of membrane
	8	33	2005	Patancheru	-	S8_3740899-S8_3639513	6.3484	13.4909	32.8487	34.6461	Ca_02203	Probable prolyl 4-hydroxylase 9
	8	35	2007	Patancheru	-	S8_3639513-S8_4475563	4.2661	13.4432	34.6461	39.4875
	8	39	2011	Durgapura	Irrigated	S8_3639513-S8_4475563	3.7725	8.3205	34.6461	39.4875
	8	39	2011	Hiriyur	Rainfed	S8_3639513-S8_4475563	5.5497	11.9061	34.6461	39.4875
	8	42	2011	Hiriyur	Irrigated	S8_4586121-S8_4850486	6.1582	12.8188	40.2169	42.0993	Ca_02072	Proteolysis	Aminopeptidase activity,N-1-naphthylphthalamic acid binding,metal ion binding
	8	42	2011	Nandyal	Rainfed	S8_4586121-S8_4850486	8.616	17.5628	40.2169	42.0993	Ca_02072	Proteolysis	Aminopeptidase activity,N-1-naphthylphthalamic acid binding,metal ion binding
	8	42	2011	Patancheru	Irrigated	S8_4586121-S8_4850486	5.7606	12.1618	40.2169	42.0993	Ca_02072	Proteolysis	Aminopeptidase activity,N-1-naphthylphthalamic acid binding,metal ion binding
	8	42	2011	Sehore	Irrigated	S8_4586121-S8_4850486	3.3052	7.1327	40.2169	42.0993	Ca_02072	Proteolysis	Aminopeptidase activity,N-1-naphthylphthalamic acid binding,metal ion binding
Yield related traits
100-seed weight (100-SDW, g)	1	23	2005	Patancheru	-	S1_301554-S1_822344	6.6194	13.9995	19.4897	23.3966	Ca_00100	Transmembrane transport	Transmembrane transporter activity
	1	23	2006	Patancheru	-	S1_301554-S1_822344	3.8404	8.3862	19.4897	23.3966	Ca_00100	Transmembrane transport	Transmembrane transporter activity
	3	99	2005	Patancheru	-	S3_34525717-S3_32954033	2.8177	6.0835	98.918	101.436	Ca_00726	Amyloplast organization,negative gravitropism	Plant-type vacuole membrane
	4	46	2005	Patancheru	-	S4_44411234-S4_44443721	4.127	8.9155	45.8349	46.0765	Ca_09112	Phosphorelay signal transduction system,signal transduction by protein phosphorylation	Phosphorelay sensor kinase activity
	4	48	2007	Patancheru	-	S4_44721723-S4_45388310	4.3113	13.4897	47.5258	48.5063
	6	97	2005	Patancheru	-	S6_15784830-S6_16433352	2.992	6.4254	94.7551	97.0454
	8	40	2005	Patancheru	-	S8_4406956-S8_4586121	2.8357	6.1173	39.4875	40.2169	Ca_02125	LOB domain-containing 36-like
	8	40	2006	Patancheru	-	S8_4406956-S8_4586121	2.862	6.2325	39.4875	40.2169	Ca_02125	LOB domain-containing 36-like
	8	42	2007	Patancheru	-	S8_4586121-S8_4850486	5.5205	16.8393	40.2169	42.0993	Ca_02072	Proteolysis	Aminopeptidase activity,N-1-naphthylphthalamic acid binding,metal ion binding
Biomass (BM, g)	1	52	2011	Patancheru	Rainfed	S1_4083322-S1_4200724	6.5273	13.5471	51.491	52.4938	Ca_00490	DUF1365 family
	1	129	2011	Sehore	Rainfed	S1_14670788-S1_14598756	2.8401	6.1736	128.781	129.27	Ca_07074	F-box plant	Integral component of membrane
	1	135	2011	Durgapura	Irrigated	S1_14023886-S1_13991104	2.7437	5.9513	134.841	135.087	Ca_07127	Drug transmembrane transport	Drug transmembrane transporter activity, antiporter activity
	2	20	2010	Patancheru	Rainfed	S2_4056186-S2_5520756	4.0702	8.8507	19.5407	27.6853
	2	30	2011	Sehore	Irrigated	S2_6085079-S2_6379057	2.8106	6.1486	29.7342	30.5687
	2	38	2010	Durgapura	Irrigated	S2_11606490-S2_11644772	7.6129	15.5186	37.9871	38.7781	Ca_18779	Myb transcription factor	DNA binding,transcription factor activity, sequence-specific DNA binding
	2	71	2010	Nandyal	Irrigated	S2_27383302-S2_28967893	4.7084	10.2409	66.5996	71.2911
	2	75	2010	Nandyal	Rainfed	S2_28224044-S2_29883021	2.599	5.6055	73.7141	75.0996	Ca_14381	aarF domain kinase	Kinase activity
	3	44	2011	Sehore	Rainfed	S3_26197948-S3_25654832	2.7314	6.4779	43.6447	46.0482	Ca_08286	DNA repair	Nucleic acid binding,helicase activity,ATP binding
	3	53	2010	Durgapura	Rainfed	S3_27575961-S3_27643204	2.8275	6.2181	52.6874	53.2378
	8	35	2011	Nandyal	Rainfed	S8_3639513-S8_4475563	2.9352	6.4617	34.6461	39.4875
	8	40	2010	Patancheru	Irrigated	S8_4406956-S8_4586121	2.5755	5.6371	39.4875	40.2169	Ca_02125	LOB domain-containing 36-like
	8	42	2011	Patancheru	Irrigated	S8_4586121-S8_4850486	4.1945	8.9657	40.2169	42.0993	Ca_02072	Proteolysis	Aminopeptidase activity,N-1-naphthylphthalamic acid binding,metal ion binding
	8	68	2011	Patancheru	Rainfed	S8_8240103-S8_8662945	3.2361	7.0973	65.1775	68.4095	Ca_11497	RNA recognition motif	Nucleotide binding, nucleic acid binding
	8	85	2010	Durgapura	Irrigated	S8_11791956-S8_11497820	2.984	6.5084	84.447	86.9905	Ca_16795	Glutamine biosynthetic process, nitrogen fixation	Glutamate-ammonia ligase activity, ATP binding
Harvest index (HI, %)	1	0	2006	Patancheru	-	S1_2117997-S1_2100986	2.5446	5.7747	1e-07	0.177686
	2	32	2011	Nandyal	Irrigated	S2_6379057-S2_9843673	2.6737	5.8292	30.5687	32.3835
	2	33	2011	Nandyal	Rainfed	S2_9843673-S2_8580561	13.3613	30.3853	32.3835	33.1456
	2	57	2011	Nandyal	Rainfed	S2_9461379-S2_21776041	7.8079	17.2224	56.3266	58.9427	Ca_20025	Disease resistance RGA4	ADP binding, defense response
	3	36	2011	Patancheru	Rainfed	S3_24538982-S3_25030814	4.8965	10.2482	35.9861	37.5571	Ca_06062	Smr (small -related) domain
	3	39	2006	Patancheru	-	S3_25226727-S3_26509804	3.0431	7.0156	38.3113	41.2423	Ca_06005	ATP-dependent DNA ligase	DNA binding,DNA ligase (ATP) activity,ATP binding
	3	44	2011	Patancheru	Rainfed	S3_26197948-S3_25654832	9.659	22.5125	43.6447	46.0482	Ca_08286	DNA repair	Nucleic acid binding,helicase activity,ATP binding
	3	44	2010	Patancheru	Rainfed	S3_26197948-S3_25654832	4.0619	9.0055	43.6447	46.0482	Ca_08286	DNA repair	Nucleic acid binding,helicase activity,ATP binding
	3	61	2010	Durgapura	Rainfed	S3_28721065-S3_28260783	3.6046	7.9594	57.4796	61.426
	3	113	2011	Patancheru	Irrigated	S3_35744377-S3_36502546	15.043	35.8776	111.759	113.584	Ca_00967	U3 small nucleolar RNA-associated	rRNA processing
	8	21	2011	Patancheru	Rainfed	S8_3311681-S8_3608751	6.4536	13.9614	19.8754	21.7751	Ca_02216	Formin-like 2 domain	Integral component of membrane
	8	22	2011	Patancheru	Irrigated	S8_3608751-S8_4311355	6.9589	14.4047	21.7751	25.9277	Ca_02216	Formin-like 2 domain	Integral component of membrane
	8	23	2010	Patancheru	Rainfed	S8_3608751-S8_4311355	7.4404	15.7864	21.7751	25.9277	Ca_02216	Formin-like 2 domain	Integral component of membrane
	8	32	2005	Patancheru	-	S8_3970986-S8_3740899	6.5829	14.3707	30.7836	32.8487
	8	33	2006	Patancheru	-	S8_3740899-S8_3639513	5.8266	12.8624	32.8487	34.6461	Ca_02203	Probable prolyl 4-hydroxylase 9
	8	36	2010	Patancheru	Irrigated	S8_3639513-S8_4475563	5.5961	12.6675	34.6461	39.4875
	8	54	2011	Nandyal	Irrigated	S8_6665269-S8_7118591	4.4455	9.8816	53.1057	57.0521
Pods/plant (POD)	4	26	2005	Patancheru	-	S4_40366837-S4_40474970	2.6511	5.7438	25.2834	26.1201
	8	3	2006	Patancheru	-	S8_278551-S8_446258	3.5181	7.758	1.61125	3.48514	Ca_11890	Tryptophan synthase beta type 2	Tryptophan synthase activity,pyridoxal phosphate binding,2-alkenal reductase [NAD(P)] activity
	8	40	2005	Patancheru	-	S8_4406956-S8_4586121	4.1571	8.8003	39.4875	40.2169	Ca_02125	LOB domain-containing 36-like
	8	42	2007	Patancheru	-	S8_4586121-S8_4850486	4.6022	14.169	40.2169	42.0993	Ca_02072	Proteolysis	Aminopeptidase activity,N-1-naphthylphthalamic acid binding,metal ion binding
Seeds/pod (SPD)	1	46	2006	Patancheru	-	S1_3270332-S1_3304345	2.7106	5.8941	45.7118	48.3023	Ca_00398	Protein phosphorylation	Protein kinase activity, ATP binding
	5	87	2006	Patancheru	-	S5_44627206-S5_46143627	3.1752	6.9696	83.4297	87.3082	Ca_04066	Uncharacterized protein LOC101490944
	5	87	2007	Patancheru	-	S5_44627206-S5_46143627	4.991	15.5795	83.4297	87.3082	Ca_04066	Uncharacterized protein LOC101490944
Yield (YLD, g)	1	16	2005	Patancheru	-	S1_605523-S1_702233	4.3295	9.3137	13.147	16.4295	Ca_00068	Oxidation-reduction process	Dioxygenase activity
	1	35	2011	Patancheru	Irrigated	S1_2286632-S1_2067834	4.5977	9.8959	34.7554	37.3053	Ca_00262	Secretory carrier-associated membrane	Protein transport
	1	44	2011	Patancheru	Rainfed	S1_2661822-S1_2918604	5.0403	10.5783	43.9626	44.2116
	1	68	2011	Nandyal	Irrigated	S1_5037457-S1_5918893	3.7344	8.2483	67.0746	70.6996	Ca_00680	Extracellular ligand-gated ion channel	Integral component of membrane
	1	135	2011	Durgapura	Irrigated	S1_14023886-S1_13991104	2.7535	5.9698	134.841	135.087	Ca_07127	Drug transmembrane transport	Drug transmembrane transporter activity,antiporter activity
	1	135	2011	Durgapura	Irrigated	S1_14023886-S1_13991104	2.7537	5.9704	134.841	135.087	Ca_07127	Drug transmembrane transport	Drug transmembrane transporter activity,antiporter activity
	2	18	2007	Patancheru	-	S2_3300953-S2_3866863	2.9897	12.1032	15.2236	18.1899	Ca_10523	Thyroid adenoma-associated homolog
	2	19	2010	Patancheru	Rainfed	S2_3866863-S2_3965579	4.3837	9.7023	18.1899	19.2916	Ca_10462	Transducin WD40 repeat	Ribonucleoprotein complex binding
	2	32	2011	Nandyal	Irrigated	S2_6379057-S2_9843673	3.6684	7.9401	30.5687	32.3835
	2	33	2011	Nandyal	Rainfed	S2_9843673-S2_8580561	7.8602	15.466	32.3835	33.1456
	2	38	2010	Durgapura	Irrigated	S2_11606490-S2_11644772	6.8801	14.1331	37.9871	38.7781	Ca_18779	Myb transcription factor	DNA binding,transcription factor activity, sequence-specific DNA binding
	2	38	2010	Durgapura	Irrigated	S2_11606490-S2_11644772	7.0184	14.3956	37.9871	38.7781	Ca_18779	Myb transcription factor	DNA binding,transcription factor activity, sequence-specific DNA binding
	2	44	2011	Sehore	Irrigated	S2_20624211-S2_27304022	2.5466	5.6381	41.1124	44.8485	Ca_15652	Uncharacterized protein LOC101490873 isoform X1
	8	22	2011	Patancheru	Rainfed	S8_3608751-S8_4311355	5.3933	11.4272	21.7751	25.9277	Ca_02216	Formin-like 2 domain	Integral component of membrane
	8	25	2011	Nandyal	Rainfed	S8_3608751-S8_4311355	4.3033	9.6501	21.7751	25.9277	Ca_02216	Formin-like 2 domain	Integral component of membrane
	8	45	2005	Patancheru	-	S8_5376641-S8_5592074	3.1879	7.208	43.8735	45.9601
	8	54	2011	Nandyal	Irrigated	S8_6665269-S8_7118591	3.7736	8.4013	53.1057	57.0521
	8	60	2011	Hiriyur	Rainfed	S8_7397774-S8_7603249	2.5374	5.4933	59.2383	60.2435	Ca_10627	Actin-binding FH2 (formin-like)
Drought Indices
Drought tolerance index (DTI)	1	134	2011	Durgapura	-	S1_14286574-S1_14038103	13.17	28.4941	133.559	134.61
	2	38	2010	Durgapura	-	S2_11606490-S2_11644772	9.3054	18.6268	37.9871	38.7781	Ca_18779	Myb transcription factor	DNA binding,transcription factor activity, sequence-specific DNA binding
